# Supplementary material for: Prediction of secreted uncharacterized protein structures from Beauveria bassiana ARSEF 2860 unravels novel toxins-like families
Source: Sci Rep. 2025 May 22;15:17747. doi: 10.1038/s41598-025-02618-3 (PMC12099005; doi:10.1038/s41598-025-02618-3)
Supplement: Supplementary file 1 — Supplementary Information. [file 41598_2025_2618_MOESM1_ESM.xlsx]

## Sheet: Sheet1
						Supplementary Table S1: The structural annotations of uncharacterized secreted proteins excluding the sequences that below pLDDT 70 and sequences sharing with InterPro annotations
Protein ID	Gene ID	AF2	PDB chain				Scope				CaTH
		pLDDT	TM	r.m.s.d	ID	Name	TM	r.m.s.d	ID	Name	TM	r.m.s.d	ID	Name
XP_008599749.1	BBA_06430	96.6	0.74	3.5	3iibA	Peptidase M28	0.57	2.76	d3kasa1	Phosphorylase/hydrolase-like(Zn-dependent exopeptidases)	0.6	2.75	1cx8G01	Aminopeptidase (Zn peptidases)
			0.73	3.35	6hc6A	zinc aminopeptidase	0.36	5.82	d5gmrc_	alpha/beta-Hydrolases
XP_008599761.1	BBA_06442	87.6	0.52	2.39	3szsA	hellethionin D	0.52	2.39	d3szsa_	Crambin-like	0.52	2.39	3szsA00	Crambin (Thionin-like)
XP_008599772.1	BBA_06453	93.5 (D1)	0.53	1.06	6b05B	Ferredoxin Protease					0.52	1.29	3zldA03	Complement Module; domain 1
			0.52	0.84	4c5hB	Pho-Sfmbt complex					0.51	1.53	4tquS03	OB fold (Dihydrolipoamide Acetyltransferase, E2P) (Nucleic acid-binding proteins)
XP_008599883.1	BBA_06564	88.2	0.56	2.34	2ml9A	YSCUCN	0.55	2.25	d1a92b_	Antiparallel coiled-coil (Oligomerization domain of hepatitis delta antigen)	0.58	2.24	2p67A03	Helix Hairpins
			0.55	2.25	1a92B	HEPATITIS DELTA ANTIGEN					0.57	1.98	4a1cI02	Single alpha-helices involved in coiled-coils or other helix-helix interfaces
XP_008599898.1	BBA_06579	92.2	nonhomolegous protein(novel)
XP_008599902.1	BBA_06583	86.8	0.5	1.35	6rptF	complement inhibitor CirpT1 complexed
XP_008599937.1	BBA_06618	89.6	0.55	3.03	2xvtE	extracellular domain of human RAMP2	0.53	3.02	d1na3b_	TPR domain-based design	0.55	3.03	2xvtE00	DNA polymerase; domain 1 (Receptor activity modifying family )
XP_008599940.1	BBA_06621	77.4	0.5	2.59	4h4nA	Hypothetical Protein BA_2335					0.51	2.84	1bgwA01	Dna Ligase; domain 1
											0.5	2.59	4h4nA00	Immunoglobulin-like
XP_008600032.1	BBA_06713	92.8	0.5	2.58	1ge5A	ZINC PEPTIDASE	0.5	2.58	d1ge5a_	Zincin-like (Metalloproteases ('zincins'), catalytic domain)	0.53	2.35	2x3bA02	Collagenase (Catalytic Domain)
XP_008600033.1	BBA_06714	97.5	0.58	2.92	5v6jD	Glycan binding protein Y3	0.54	3.07	d1kptb_	Yeast killer toxins
XP_008600153.1	BBA_06834	94.4	0.54	1.51	6enaA	Nemertide alpha-1 AF3	0.6	1.89	d1imta1	Knottins (small inhibitors, toxins, lectins) (Colipase-like)	0.58	1.7	2l1qA00	Omega-AgatoxinV
			0.53	1.7	2l1qA	human Liver Expressed Antimicrobial Peptide 2
XP_008600427.1	BBA_07108	75.2
XP_008600442.1	BBA_07123	93.1	0.75	2.04	3so0G	mutant T41S of a betagamma-crystallin domain	0.75	2.04	d3so0g_	gamma-Crystallin-like	0.75	2.04	3so0G00	Gamma-B Crystallin; domain 1 (Crystallins)
XP_008600467.1	BBA_07148	95.1	0.57	3.01	5v6iB	Glycan binding protein Y3
XP_008600530.1	BBA_07211	90.1	0.52	1.5	6trmA	antifungal protein PAFC	0.62	1.5	61uoya_	Knottins (small inhibitors, toxins, lectins) (Bubble protein)	0.54	1.8	1uoyA01	Archaeosine Trna-guanine Transglycosylase; Chain: A, domain 4
			0.63	1.8	1uoyA	bubble protein
XP_008600596.1	BBA_07277	76.3
XP_008600641.1	BBA_07322	77.2	0.55	1.8	7rc7A	antimicrobial peptide (defensin-like)
XP_008600648.1	BBA_07329	96.2	nonhomolegous protein(novel)
XP_008600692.1	BBA_07373	84.4	0.61	2.17	4w9mJ	AMPPNP bound Rad50	0.64	1.39	d1u9ga_	Parallel coiled-coil(Leucine zipper domain)	0.61	1.39	1s3jA03	Helix Hairpins
			0.6	1.77	7udyN	pentameric channel QLLL					0.6	1.46	2wbtA01	Light-harvesting Protein
XP_008600705.1	BBA_07386	72.8	0.56	2.41	2gvmD	hydrophobin HFBI	0.56	2.41	d2gvmd_	Hydrophobin II, HfbII	0.55	2.34	2pl6D00	hfbii hydrophobin (Hydrophobin)
XP_008600731.1	BBA_07412	91.3	0.53				0.51	3.8	d2a5db1	ADP-ribosylation
XP_008600746.1	BBA_07427	71.1	Novel
XP_008600815.1	BBA_07496	91.9	0.52	1.83	2m9eA	Pin1 WW domain mutant 5-1				WW domain	0.51	1.01	2e45A01	Ubiquitin Ligase Nedd4; Chain: W;
XP_008600820.1	BBA_07501	80.2
XP_008600847.1	BBA_07528	80.2	0.56	2.7	5zj4C	ADP-ribosyltransferase
XP_008600848.1	BBA_07529	92.1	0.76	1.76	3so0G	T41S of a betagamma-crystallin domain	0.76	1.76	d3so0g_	gamma-Crystallin-like	0.76	1.76	3so0G00	Gamma-B Crystallin; domain 1 (Crystallins)
		96.1	0.5	2.99	5aosA	novel carbohydrate binding module	0.71	2.15	d1olpb2	Lipase/lipooxygenase domain (PLAT/LH2 domain)	0.71	2.15	1olpB02	Lipoxygenase-1 (PLAT/LH2 domain)
XP_008600853.1	BBA_07534	88.4	0.51	3.21	2cqnA	FF domain (Formin-binding protein 3)	0.55	3.05	d2cqna1	Another 3-helical bundle (FF domain)	0.55	3.06	4fqgA02	Arc Repressor Mutant, subunit A (FF domain)
			0.51	3.2	3a03A	Hox11L1 homeodomain	0.52	2.48	d2g3bb1	DNA/RNA-binding 3-helical bundle (Homeodomain-like)
		73.9	nonhomolegous protein(novel)
		94.2	nonhomolegous protein(novel)
XP_008600879.1	BBA_07560	95.8	nonhomolegous protein(novel)
XP_008600893.1	BBA_07574	95.1	0.59	1.82	7n1kA	de novo-designed mini-protein targeting FGFR	0.55	2.58	d2y0qd_	HAMP domain-like	0.55	2.58	2y0qD00	Helicase, Ruva Protein; domain 3 (HAMP domain in histidine kinase)
			0.55	2.58	2y0qD	HAMP-mediated signaling in transmembrane receptors
XP_008600913.1	BBA_07594	84.6	0.61	2.9	2rb8A	protein loop	0.61	2.9	d2rb8a_	Immunoglobulin-like beta-sandwich (Fibronectin type III)	0.61	3.21	1j9cT01	Immunoglobulin-like (Immunoglobulins)
XP_008600916.1	BBA_07597	71.8	0.5	2.12	4gv5B	cell-penetrating peptide	0.5	2.12	d4gv5b_	Defensin-like	0.5	1.6	3d4uB02	Anthopleurin-A
			0.5	1.95	2gw9A	the mouse defensin Cryptdin4
XP_008600919.1	BBA_07600	80.9	0.63	2.02	1c01A	MIAMP1	0.63	2.02	d1c01a_	gamma-Crystallin-like	0.63	1.96	2bb2A02	Gamma-B Crystallin; domain 1 (Crystallins)
			0.6	1.87	1a7hB	GAMMA S CRYSTALLIN C-TERMINAL DOMAIN
XP_008601009.1	BBA_07690	85.2
XP_008593358.1	BBA_00039	91.2	nonhomolegous protein(novel)
XP_008593363.1	BBA_00044	97.1	0.5	3.88	4jcwA	apo-clavibacert Michiganensis expansin	0.38	3.65	d2vbva	Reductase/isomerase/elongation factor common domain (Riboflavin kinase-like )	0.47	3.21		Barwin-like endoglucanases(RlpA-like domain)
XP_008593401.1	BBA_00082	71.1	nonhomolegous protein(novel)
XP_008593406.1	BBA_00087	71.4	0.5	1.41	6dmmE	G23A mutant of human alpha defensin HNP4	0.48	2.08	d2leya_	Defensin-like	0.46	2.46	4ab0B00	Defensin A-like(Knottin, scorpion toxin-like)
XP_008593618.1	BBA_00299	92.9	0.5	3.74	6ydfA	LPMO (metal binding protein)	0.48	3.65	d2vtcb_	Immunoglobulin-like beta-sandwich(E set domains)	0.5	3.75	5nltA00	Coagulation Factor XIII; Chain A, domain 1
XP_008593777.1	BBA_00458	78.5	0.89	0.63	3swyB	CNGA3 626-672 containing CLZ domain	0.85	0.5	d1gk7a_	Parallel coiled-coil(Intermediate filament protein, coiled coil region)	0.89	0.63	3swyB00	Single alpha-helices involved in coiled-coils or other helix-helix interfaces
			0.89	0.79	2x7rB	late fusion intermediate of HIV-1 gp41
XP_008593924.1	BBA_00605	90.1	0.52	2.96	2pijA	Cro protein	0.52	2.96	d2pija_	lambda repressor-like DNA-binding domains	0.52	2.96	2pijA00	434 Repressor(lambda repressor-like DNA-binding domains )
XP_008593942.1	BBA_00623	92.2	0.52	3.7	2a5dB	ADP-ribosyltransferase	0.51	3.3	d2a5db1	ADP-ribosylation
XP_008593943.1	BBA_00624	94.4	0.9	0.9	6wl7LA	Cryo-EM of Form 2 like peptide filament, 29-20-2	0.88	0.4	d1unza_	Parallel coiled-coil(Leucine zipper domain)	0.85	1.13	4h0lC03	Single alpha-helices involved in coiled-coils or other helix-helix interfaces(Single helix bin)
XP_008593965.1	BBA_00646	91.8	nonhomolegous protein(novel)
XP_008594027.1	BBA_00708	95.5	0.8	1.93	6qpkA	Zt-KP6-1: an effector from Zymoseptoria tritici	0.76	1.78	d4gvba_	Ferredoxin-like(Killer toxin KP6 alpha-subunit)	0.76	1.78	4gvbA00	Alpha-Beta Plaits(Killer toxin KP6)
XP_008594235.1	BBA_00916	94.5	3.63	0.54	4audA	alternaria alternata major allergen alt a 1	0.51	3.26	d4ggzd_	Streptavidin-like(Avidin/streptavidin)	0.54	3.33	6j47O01	Lipocalin(C1 set domains (antibody constant domain-like)
			3.52	0.54	5xmzA	Verticillium effector PevD1
XP_008594287.1	BBA_00968	87.8	0.57	4.04	2ig3A	group III truncated hemoglobin	0.57	4.04	d2ig3a_	Globin-like	0.57	4.04	2ig3A00	Globin-like(globins)
XP_008594343.1	BBA_01024	95.4	nonhomolegous protein(novel)
XP_008594546.1	BBA_01227	95.4	0.72	0.72	5ht9A	M-crystallin in the presence of nickel	0.72	2.16	d5ht9a_	gamma-Crystallin-like	0.72	2.16	5ht9A00	Gamma-B Crystallin; domain 1 (Crystallins)
XP_008594643.1	BBA_01324	93.8	0.64	1.65	6v6t	Delta theraphotoxin	0.63	1.83	d6v6t_	Knottins (small inhibitors, toxins, lectins) spider toxin-like	0.52	1.73	6avdA00	Defensin A-like(Knottin, scorpion toxin-like)
XP_008594664.1	BBA_01345	88.4	nonhomolegous protein(novel)
XP_008594665.1	BBA_01346	88	0.52	3.26	5y18A	DAXX helical bundle	0.51	3.33	d1psrb_	EF Hand-like	0.54	3.03	5grqB00	Helicase, Ruva Protein; domain 3(Daxx helical bundle domain)
XP_008594704.1	BBA_01385	74.8	0.5	2.9	4pkmA	crystal protein Cry51Aa1 (cry toxin)
XP_008594703.1	BBA_01384	94	nonhomolegous protein(novel)
XP_008594767.1	BBA_01448	85.4	0.83	0.48	6w9zE	De novo designed receptor transmembrane	0.78	0.61	d4ogqf_	Single transmembrane helix(PetM subunit of the cytochrome b6f complex)	0.79	0.59	1mv8B02	Single alpha-helices involved in coiled-coils or other helix-helix interfaces
			0.82	1.29	4wolB	DAP12 transmembrane	0.78	0.63	d1fmhb_	Designed heterodimeric coiled-coil
XP_008594859.1	BBA_01540	95.6	nonhomolegous protein(novel)
XP_008595031.1	BBA_01712	92.2	0.71	2.68	6czjA	redesigned beta barrel, b10	0.7	2.72	d1jjua5	Streptavidin-like(Quinohemoprotein amine dehydrogenase A chain, domain 3)	0.7	2.46	1jjuA02	Lipocalin(Quinohemoprotein amine dehydrogenase alpha subunit, domain 2)
XP_008595116.1	BBA_01797	94.8	0.56	3.01	154lA	lysozyme	0.56	3.13	d4g9sa1	Lysozyme-like	0.56	3.01	154lA00	Lysozyme
XP_008595227.1	BBA_01908	96.4	nonhomolegous protein(novel)
		96.4	nonhomolegous protein(novel)
XP_008595229.1	BBA_01910	89.8	nonhomolegous protein(novel)
		91	nonhomolegous protein(novel)
XP_008595280.1	BBA_01961	96.7	0.67	2.61	5z7aA	NDP52 SKICH region	0.63	2.95	d5truc_	Immunoglobulin-like beta-sandwich	0.67	2.61	5z7aA00	Immunoglobulin-like
XP_008595302.1	BBA_01983	84.6	0.58	3.5	5ab8A	N-terminal truncated form (residues 1-11) of Mycobacterium tuberculosis HbN	0.58	3.5	d5ab8a_	Globin-like	0.58	3.5	5ab8A00	Globin-like (globins)
			0.57	3.49	4xdiB	Chlamydomonas reinhardtii THB1
XP_008595316.1	BBA_01997	92.7	0.54	2.68	4wzxA	ULK3	0.56	2.4	d6t3ia1	N-cbl like(HIV integrase-binding domain)	0.58	2.1	2ra1A03	Methane Monooxygenase Hydroxylase; Chain G, domain 1
			0.54	2.81	6sg9FY	mt-SSU assemblosome
XP_008595338.1	BBA_02019	93.9	nonhomolegous protein(novel)
		87.8
XP_008595382.1	BBA_02063	75.2	0.53	2.66	5z6eA	beta gamma-crystallin domain of Abundant Perithecial Protein (APP)	0.54	2.53	d2dada1	gamma-Crystallin-like	0.53	2.7	1blbC02	Gamma-B Crystallin; domain 1
			0.53	3.08	3enuA	Nitrollin, a betagamma-crystallin
XP_008595414.1	BBA_02095	87.2	0.58	1.61	6trmA	antifungal protein PAFC	0.62	1.61	d1uoya_	Knottins (small inhibitors, toxins, lectins)(bubble protein)	0.59	1.73	1uoyA01	Archaeosine Trna-guanine Transglycosylase; Chain: A, domain 4
			0.62	1.73	1uoyA	bubble protein
XP_008595440.1	BBA_02121	91.1	0.9	1.24	6yrnC	Chlamydomonas reinhardtii SAS-6 coiled-coil domain, P2 crystal form	0.82	1.76	d3u1cb1	Parallel coiled-coil	0.83	1.76	3u1cB00	Single alpha-helices involved in coiled-coils or other helix-helix interfaces
			0.87	1.21	4rfxC	Dynactin DCTN1 Fragment involved in Dynein Interaction
XP_008595441.1	BBA_02122	88.6	0.58	3.11	5v6iB	Glycan binding protein Y3	0.57	2.7	d1kpta	Yeast killer toxins	0.57	2.7	1kptA00	Killer Toxin P4; Chain A
			0.57	2.7	1kptA	toxin (calcium channel inhibitor)
XP_008595480.1	BBA_02161	75.8	nonhomolegous protein(novel)
XP_008595526.1	BBA_02207	91.9	nonhomolegous protein(novel)
XP_008595543.1	BBA_02224	90.5					0.52	2.85	d4a5xa	Spectrin repeat-like (MIT domain)
							0.49	2.85	d1upga	Long alpha-hairpin (Transcriptional repressor TraM)
XP_008595550.1	BBA_02231	90.7	nonhomolegous protein(novel)
XP_008595559.1	BBA_02240	87.9					0.5	3.66	d2ibba2	Immunoglobulin-like beta-sandwich (Fibronectin type III)				Immunoglobulin-like (Immunoglobulins)
XP_008595721.1	BBA_02402	90.1	nonhomolegous protein(novel)
XP_008595732.1	BBA_02413	79	0.77	1.91	3hzbE	betagamma-crystallin domain	0.77	1.91	d3hzbe	gamma-Crystallin-like	0.77	1.91	3hzbE00	Gamma-B Crystallin; domain 1
XP_008595739.1	BBA_02420	91.1	0.56	2.24	7bv7C	INTS3 complexed with INTS6	0.53	2.45	d2y20d1	HAMP domain-like	0.55	2.16	5depA02	Udp N-acetylglucosamine O-acyltransferase, C-terminal domain
XP_008595773.1	BBA_02454	84.3	0.65	1.39	1fd4I	HUMAN BETA-DEFENSIN 2	0.65	1.39	d1fd4i	Defensin-like	0.65	1.39	1fd4I00	Antimicrobial Peptide, Beta-defensin 2; Chain A
XP_008595778.1	BBA_02459	96.1	0.61	3.64	3e8iC	Double-headed Arrowhead Protease Inhibitor A in Complex with Two Trypsins	0.61	3.42	d4oujb1	beta-Trefoil (Ricin B-like lectins or STI-like)	0.61	3.49	3v0bB04	Trefoil (Acidic Fibroblast Growth Factor, subunit A
			0.61	3.43	2vxtI	human IL-18 complexed to murine reference antibody 125-2H Fab
XP_008595783.1	BBA_02464	96.7	0.66	3.51	4zi5A	Dienelactone Hydrolase-like Promiscuous Phospotriesterase P91	0.65	3.08	d4fhza1	alpha/beta-Hydrolases	0.66	3.51	4zi5A00	Rossmann fold (alpha/beta hydrolase)
XP_008595870.1	BBA_02551	94.9	0.65	2.79	3uc2D	DUF4426 family protein (PA0388)	0.62	2.85	d2iv9b1	Immunoglobulin-like beta-sandwich (Clathrin adaptor appendage domain)	0.65	2.79	3uc2D00	Immunoglobulin-like (DUF4426)
XP_008595933.1	BBA_02614	82.9	0.6	3.57	7znxA	cocaprin 1, inhibitor of cysteine and aspartic proteases	0.59	3.09	d3llpa2	beta-Trefoil (Actin-crosslinking proteins )	0.59	3.49	2y9wC00	Trefoil (Acidic Fibroblast Growth Factor, subunit A)
XP_008595988.1	BBA_02669	88.1	0.52	3.56	1i1bA	RECOMBINANT HUMAN INTERLEUKIN-1BETA	0.56	3.68	d3n7kb2	beta-Trefoil (STI-like)	0.56	3.55	3r4uA02	Trefoil (Acidic Fibroblast Growth Factor, subunit A)
XP_008596019.1	BBA_02700	92.3	0.57	2.7	6fbmA	an insecticidal protein GNIP1Aa, a member of an MACPF and beta-tripod families
XP_008596055.1	BBA_02736	92.3	0.54	4.03	3malB	SDF2-like protein	0.57	3.6	d3r4ua2	beta-Trefoil (STI-like)	0.57	3.47	4fvvA02	Trefoil (Acidic Fibroblast Growth Factor, subunit A)
XP_008596072.1	BBA_02753	94.3	0.7	2.98	6egcA	Single-chain version of 2L4HC2_23 (PDB 5J0K)	0.67	2.82	d2b0ha1	Four-helical up-and-down bundle (alpha-catenin/vinculin-like)	0.67	2.78	4w8pA02	Four Helix Bundle (Hemerythrin (Met), subunit A) (Alpha-catenin/vinculin-like )
			0.69	2.4	6x8nB	H49A ABLE mutant
XP_008596099.1	BBA_02780	88.4	0.54	3.16	6ww7I	human ER membrane protein complex in a lipid nanodisc
XP_008596248.1	BBA_02929	81.2	0.54	2.72	5v6iB	Glycan binding protein Y3
XP_008596342.1	BBA_03023	91.2	0.62	2.64	4dy5B	Salmonella Typhimurium PliG, a periplasmic lysozyme inhibitor of g-type lysozyme	0.59	2.81	d1nqja_	Galactose-binding domain-like	0.62	2.64	4dy5B00	Jelly Rolls
							0.57	3.22	d1olmc2	Supernatant protein factor (SPF), C-terminal domain
XP_008596418.1	BBA_03099	76.4	0.6	2.22	7n1jB	FGFR4 domain 3 i	0.58	2.02	d5b1ob_	ROP-like (Homodimeric domain of signal transducing histidine kinase or Nonstructural protein ns2, Nep, M1-binding domain)	0.61	2.15	2uvbF04	Helix Hairpins (YojJ-like)
			0.6	2.09	5vozD	Yeast V-ATPase	0.58	2.43	d1jmbb_	Designed four-helix bundle protein
XP_008596155.1	BBA_02836	76.8	0.55	3.2	2a5dB	ADP-ribosyltransferase	0.52	3.8	d2a5db1	ADP-ribosylation
XP_008596548.1	BBA_03229	96.6	0.67	2.96	3hbeX	Class IV chitinase	0.67	2.96	d3hbex_	Lysozyme-like	0.66	2.83	1wvuB02	Lysozyme
XP_008596665.1	BBA_03346	95.1				non-homologous (novel)					0.52	1.54	3njaB02	Complement Module; domain 1
XP_008596673.1	BBA_03354	96.2	0.67	3.15	6egcA	Single-chain version of 2L4HC2_23 (PDB 5J0K)	0.65	2.6	d1t6qb_	Four-helical up-and-down bundle (Nickel-containing superoxide dismutase, NiSOD)	0.66	2.96	2yfbB01	de novo design (two linked rop proteins)
			0.67	2.78	5xubB	chemoreceptor MCP2201 ligand					0.66	2.93	4w8pA02	Four Helix Bundle (Hemerythrin (Met), subunit A) (Alpha-catenin/vinculin-like )
XP_008596730.1	BBA_03411	83.8	nonhomolegous protein(novel)
XP_008596738.1	BBA_03419	75.1	0.65	1.8	6trmA	antifungal protein PAFC	0.65	1.8	d1uoya	Knottins (small inhibitors, toxins, lectins) (bubble protein)	0.68	1.59	1uoyA01	Archaeosine Trna-guanine Transglycosylase; Chain: A, domain 4
			0.65	1.59	1uoyA	bubble protein
XP_008596755.1	BBA_03436	89.1 (D1)	0.64	1.53	7mixB	Human N-type voltage-gated calcium channel Cav2.2	0.64	2.23	d1clvi_	Knottins (small inhibitors, toxins, lectins) (Plant inhibitors of proteinases and amylases)	0.62	1.29	1h59B00	Omega-AgatoxinV
			0.64	2.41	4aorF	Cationic trypsin in complex with the Spinacia oleracea trypsin inhibitor III (SOTI-III)	0.62	1.29	d1h59b_	Knottins (small inhibitors, toxins, lectins) (Growth factor receptor domain)
							0.6	1.7	d1kcpa_	Knottins (small inhibitors, toxins, lectins) (omega toxin-like)
		79.4 (D2)	0.62	1.28	1h59B	Complex of IGFBP-5 with IGF-I	0.62	1.28	d1h59b	Knottins (small inhibitors, toxins, lectins) (Growth factor receptor domain)	0.62	1.28	1h59B00	Omega-AgatoxinV
			0.6	1.41	1mb6A	huwentoxin-IV by 2D 1H-NMR	0.6	1.41	d1mb6a_	Knottins (small inhibitors, toxins, lectins) (omega toxin-like)
							0.58	2.2	d1clvi_	Knottins (small inhibitors, toxins, lectins) (Plant inhibitors of proteinases and amylases)
XP_008596759.1	BBA_03440	86.9	nonhomolegous protein(novel)
XP_008596949.1	BBA_03630	92.8	0.52	3.83	1thqA	Outer Membrane Enzyme PagP	0.51	3.11	d2m06a_	Transmembrane beta-barrels (OMPA-like)	0.52	3.83	1thqA00	Porin
			0.51	3.58	6x1kA	de novo designed TMB2.3	0.5	3.12	d4bboa_	Streptavidin-like (Avidin/streptavidin)	0.5	3.12	4bboA00	Lipocalin Avidin-like
XP_008595439.1	BBA_02120	75	0.54	3.6	2a5dB	ADP-ribosyltransferase	0.53	3.9	d2a5db1	ADP-ribosylation
XP_008596987.1	BBA_03668	93.8 (D1)	0.65	2.59	2lfeA	E3 ubiquitin-protein ligase	0.62	2.59	d6zzgh_	Immunoglobulin-like beta-sandwich (Fibronectin type III)	0.65	2.59	2lfeA00	Immunoglobulin-like
			0.65	2.77	5z7aA	NDP52 SKICH region
		90.5 (D2)	0.59	2.66	5z6eA	beta gamma-crystallin domain of Abundant Perithecial Protein (APP)	0.58	2.45	d2bv2b_	gamma-Crystallin-like	0.59	2.26	4pspA03	Gamma-B Crystallin; domain 1 (Crystallins)
XP_008597007.1	BBA_03688	95.4	nonhomolegous protein(novel)
XP_008597025.1	BBA_03706	91.5 (D1)	0.63	2.22	5zj4C	ADP-ribosyltransferase	0.52	2.76	d2o0qa1	ADP-ribosylation	0.67	2.43	2a5gB00	Heat-Labile Enterotoxin; Chain A
		71.7 (D2)	nonhomolegous protein(novel)
XP_008597027.1	BBA_03708					non-homologous (novel)
XP_008597212.1	BBA_03893	79.2	0.54	3.2	2a5dB	ADP-ribosyltransferase	0.52	3.8	d2a5db1	ADP-ribosylation
XP_008597266.1	BBA_03947	84.4	0.59	3.52	5zj4C	ADP-ribosyltransferase	0.59	3.01	d2a5db1	ADP-ribosylation
XP_008597281.1	BBA_03962	86.2	0.6	3.36	3e8lC	Double-headed Arrowhead Protease Inhibitor A	0.6	3.36	d3e8lc_	beta-Trefoil (STI-like)	0.61	3.41	4iy8B02	Trefoil (Acidic Fibroblast Growth Factor, subunit A)
			0.59	3.65	7jqvI	R64F mutant of Bauhinia Bauhinioides Kallikrein Inhibitor	0.6	3.06	d2ehib3	beta-Trefoil (Ricin B-like lectins)
XP_008597286.1	BBA_03967	78.1	0.61	2.85	5xmzA	Verticillium effector PevD1	0.51	3.78	d1swga_	Streptavidin-like (Avidin/streptavidin)	0.59	3.38	3v0rA01	AOC barrel-like
			0.58	3.32	4audB	alternaria alternata major allergen alt a 1	0.51	3.92	d2q03b_	AOC barrel-like (SO1590-like)
							0.5	4.44	d2k45a_	C2 domain-like (C2 domain (Calcium/lipid-binding domain, CaLB))
XP_008597291.1	BBA_03972	86.1 (D1)	nonhomolegous protein(novel)
		95.7 (D2)	0.71	1.48	7vnyY	Rba sphaeroides WT RC-LH1 monomer	0.59	1.37	d4wrfa1	Parallel coiled-coil (Triple coiled coil domain of C-type lectins)	0.65	1.42	3gwcB03	Helix Hairpins
							0.59	1.79	d1ddnd2	Iron-dependent repressor protein, dimerization domain	0.64	1.71	4fzbN02	Single alpha-helices involved in coiled-coils or other helix-helix interfaces
XP_008597318.1	BBA_03999	93.2	nonhomolegous protein(novel)
XP_008597379.1	BBA_04060	89	0.75	1.87	1ltsA	Heat labile enterotoxin	0.75	1.87	d2a5db1	ADP-ribosylation
XP_008597728.1	BBA_04409	73.5	nonhomolegous protein(novel)
XP_008597759.1	BBA_04440	91.3	0.48	2.68	5uu3D	Insulin with proline analog DfP	0.48	2.53	d2gyc31	Ribosomal protein L7/12, oligomerisation (N-terminal) domain	0.5	2.67	3ml0A02	Helix Hairpins
							0.47	2.67	d2om1l1	Isolated insulin B-chain
XP_008597831.1	BBA_04512	79.5	nonhomolegous protein(novel)
XP_008597878.1	BBA_04559	90.2	0.59	3.68	7k7cA	Diptheria toxin	0.59	3.68	d3b8hd1	ADP-ribosylation	0.59	3.67	1ikqA03	Diphtheria Toxin; domain 1
XP_008597926.1	BBA_04607	85.4	nonhomolegous protein(novel)
		81.9	0.48	3.29	5yo5D	B562RIL with engineered disulfide bond	0.5	2.89	d1wgwa1	Four-helical up-and-down bundle (Domain of the SRP/SRP receptor G-proteins)	0.49	2.91	3u61B03	Zinc Finger, Delta Prime; domain 3
		91	nonhomolegous protein(novel)
XP_008597974.1	BBA_04655	89.4	0.79	1.45	3hzbH	betagamma-crystallin domain	0.79	1.45	d3hzbh_	gamma-Crystallin-like	0.78	1.57	3hzbE00	Gamma-B Crystallin; domain 1
XP_008597996.1	BBA_04677	88.1	nonhomolegous protein(novel)
		87.1	nonhomolegous protein(novel)
XP_008598017.1	BBA_04698	94.8	0.54	3.01	7lrrB	engineered cyt cb562 variant, DiCyt2	0.53	3.03	d1lm3d_	Four-helical up-and-down bundle (Cytochromes)	0.55	2.39	5vt4D02	Methane Monooxygenase Hydroxylase; Chain G, domain 1 (Phosphotransferase system, lactose/cellobiose-type IIA subunit )
XP_008598027.1	BBA_04708	92.2	0.65	1.58	7k7cA	Diptheria toxin	0.61	2.8	d3b8hd1	ADP-ribosylation
XP_008598028.1	BBA_04709	86.8	0.52	2.84	6csvD	Cep63-Cep152 heterotetrameric complex	0.47	2.82	d4j41d_	Ferritin-like (EsxAB dimer-like )	0.49	2.46	2qbg601	Topoisomerase I; Chain A, domain 4 (Ribosome-recycling factor)
			0.52	2.74	5iblA	Human antibody 6639 in complex with influenza hemagglutinin H1 X-181
		87.4	nonhomolegous protein(novel)
XP_008598039.1	BBA_04720	87.8	nonhomolegous protein(novel)
XP_008598046.1	BBA_04727	84.6	nonhomolegous protein(novel)
XP_008598082.1	BBA_04763	90.7	nonhomolegous protein(novel)
		82	0.54	2.76	4xlgB	C. glabrata Slx1 in complex with Slx4CCD	0.51	2.96	d1wh5a1	DNA/RNA-binding 3-helical bundle (Homeodomain-like)	0.52	2.97	3tjyA00	Monooxygenase
			0.52	2.97	3tjyA	Pto-binding domain of HopPmaL
XP_008597025.1	BBA_03706	87.9	0.85	0.9	1ltsA	Heat labile enterotoxin	0.84	0.8	d2a5db1	ADP-ribosylation
XP_008598099.1	BBA_04780	85.8	nonhomolegous protein(novel)
XP_008598101.1	BBA_04782	71.7	0.7	1.92	4iffC	FtsB, a transmembrane protein	0.7	1.92	d4iffc1	Parallel coiled-coil (Head morphogenesis protein gp7)	0.7	1.92	4iffC00	Single alpha-helices involved in coiled-coils or other helix-helix interfaces
XP_008598112.1	BBA_04793	92.8	nonhomolegous protein(novel)
XP_008598205.1	BBA_04886	84.9	0.61	2.73	4xreA	Gnk2 ( ginkbilobin-2) complexed with mannose (antifungal protein)	0.51	3.28	d1kptb_	Yeast killer toxins	0.61	2.73	4xreA00	Killer Toxin P4; Chain A (Gnk2 domain, C-X8-C-X2-C motif)
XP_008598254.1	BBA_04935	72	0.59	2.1	1uoyA	Bubble protein	0.58	2.1	d1uoya_	Knottins (small inhibitors, toxins, lectins) (Bubble protein)	0.52	2.5	1uoyA00	Archaeosine Trna-guanine Transglycosylase; Chain: A, domain 4 (PUA domain)
XP_008598287.1	BBA_04968	95.9	0.59	3.04	5v6jA	Glycan binding protein Y3	0.55	2.88	d1kpta_	yeast killer toxins	0.46	4.03	3a2eB00	Killer Toxin P4; Chain A (Gnk2 domain, C-X8-C-X2-C motif)
XP_008598323.1	BBA_05004	91.9	0.5	2.07	2nmvB	UvrB bound to fluorescein-adducted DNA	0.52	2.32	d3fyrc_	Long alpha-hairpin (Sporulation inhibitor Sda)	0.5	2.66	3lhfC02	Helix Hairpins
			0.5	2.07	2d7dB	cryptic DNA dependent ATP-ase activity of UvrB
XP_008598389.1	BBA_05070	82.4	nonhomolegous protein(novel)
		69.1	nonhomolegous protein(novel)
XP_008598448.1	BBA_05129	95.4	nonhomolegous protein(novel)
XP_008598802.1	BBA_05483	76.2	nonhomolegous protein(novel)
XP_008599109.1	BBA_05790	92.5	0.66	3.13	3q7yA	de novo designed beta-trefoil architecture with symmetric primary structure (de novo protein)	0.68	2.54	d6b0tc4	beta-Trefoil (Actin-crosslinking proteins)	0.66	2.5	6b0tC04	Trefoil (Acidic Fibroblast Growth Factor, subunit A)
XP_008599347.1	BBA_06028	83.7	nonhomolegous protein(novel)
XP_008599426.1	BBA_06107	93.4	0.65	3.62	3no2A	protein of unknown function (BACCAC_01654)	0.68	2.97	d1ijqb1	6-bladed beta-propeller (YWTD domain)	0.67	2.99	1npeA00	Neuraminidase (TolB, C-terminal domain)
			0.62	3.74	7qzqA	kelch domain of human KBTBD12
XP_008599448.1	BBA_06129	87	0.5	3.4	5xmzA	Verticillium effector PevD1 (signaling protein)	0.47	3.53	d4ggta_	Streptavidin-like	0.49	3.61	6j47O01	Lipocalin
			0.48	3.64	3v0rA	Alternaria alternata allergen Alt a 1
XP_008599517.1	BBA_06198	86.2	nonhomolegous protein(novel)
		96.6	0.62	1.35	7vnyY	Rba sphaeroides WT RC-LH1 monomer	0.62	1.48	d1f02t1	Translocated intimin receptor (tir) intimin-binding domain	0.63	1.47	1tfeA02	GTP Cyclohydrolase I; Chain A, domain 1
			0.6	1.3	3cbaB	Lipopeptide Detergent (LPD-12) (Hexagonal)	0.6	1.31	d4wrea1	Parallel coiled-coil (Triple coiled coil domain of C-type lectins)
XP_008599520.1	BBA_06201	86.1	nonhomolegous protein(novel)
XP_008599602.1	BBA_06283	92.6	nonhomolegous protein(novel)
XP_008601101.1	BBA_07782	94.6	0.52	2.97	1no5A	Nucleotidyltransferase	0.52	2.97	d1no5a_	Nucleotidyltransferase	0.52	2.97	1no5A00	Beta Polymerase, domain 2
XP_008601170.1	BBA_07851	95.4	nonhomolegous protein(novel)
XP_008601187.1	BBA_07868	96.9	0.62	3.37	3e8lC	Double-headed Arrowhead Protease/Hydrolase Inhibitor A in Complex with Two Trypsins	0.62	3.37	d3e8lc_	beta-Trefoil(STI-like)	0.62	3.37	3e8lC00	Trefoil (Acidic Fibroblast Growth Factor, subunit A)
							0.61	3.44	d4oujb1	beta-Trefoil(Ricin B-like lectins)
XP_008601316.1	BBA_07997	80.7	0.51	2.8	4pkmA	crystal protein Cry51Aa1 (cry toxin)
XP_008601222.1	BBA_07903	89.5					0.5	3.71	d3n1mc_	Immunoglobulin-like beta-sandwich(Fibronectin type III)
XP_008601255.1	BBA_07936	94.8	0.61	2.15	5hbfA	human full-length chitotriosidase (CHIT1)(Hydrolase)	0.54	2.5	d2j28g2	Ribosomal protein L6	0.61	2.15	5hbfA01	TIM Barrel(Glycosidases)
											0.55	2.55	4tpbG02	Outer Surface Protein A; domain 3(Ribosomal protein L6, alpha-beta domain)
XP_008601349.1	BBA_08030	89	0.61	3.19	5xmzA	effector(signaling protein)
			0.57	3.15	7cwjA	Root induced Secreted protein Tsp1(signaling protein)
XP_008601534.1	BBA_08215	85.4	0.67	1.59	1uoyA	Bubble protein	0.67	1.59	d1uoya_	Knottins (bubble protein)	0.68	1.59	1uoyA01	Archaeosine Trna-guanine Transglycosylase; Chain: A, domain 4
XP_008601579.1	BBA_08260	93.9	0.68	3.43	5flwA	putative exo-beta-1,3-galactanase(Hydrolase)	0.66	3.44	d6b7ka_	5-bladed beta-propeller(Arabinanase/levansucrase/invertase)
XP_008601690.1	BBA_08371	96.2	0.6	1.78	1s56A	"Truncated" Hemoglobin N (HbN)(oxygen storage/transport)	0.6	1.78	d1s56a_	Globin-like	0.6	1.78	1s56A00	Globin-like(globins)
XP_008601724.1	BBA_08405	86.1					0.53	1.98	d1ethb1	Knottins (small inhibitors, toxins, lectins)(Colipase-like)
XP_008601823.1	BBA_08504	95.6	0.64	2.76	7kc8C	Salivary protein	0.63	3.42	d5bp5a2	beta-Trefoil(Ricin B-like lectins)	0.66	3.14	4iy8C02	Trefoil (Acidic Fibroblast Growth Factor, subunit A)
XP_008601827.1	BBA_08508	95.5 (D1)	0.86	0.74	7oo0G	Mechanosensitive channel MscS(membrane protein)	0.84	0.81	d3q1ya1	Ribokinase-like	0.84	0.81	3q1yA00	UDP-N-acetylmuramoyl-L-alanine:D-glutamate ligase
		86.6 (D2)	0.5	2.34	6pxeA	Crystal structure of the complex between periplasmic domains(viral protein)	0.52	2.51	d5l3sa1	Four-helical up-and-down bundle(Domain of the SRP/SRP receptor G-proteins)	0.5	3.42	3hzjC02	Helicase, Ruva Protein; domain 3(putative rabgap domain of human tbc1 domain family member 14 like domains)
											0.5	2.59	2cnwC01	Four Helix Bundle (Hemerythrin (Met), subunit A)(Signal recognition particle SRP54, nucleotide-binding domain)
XP_008601574.1	BBA_08255	95	0.51	4.72	3otkB	Structure and mechanisim of core 2 beta1,6-n-acetylglucosaminyltransferase
XP_008601843.1	BBA_08524	82.7	nonhomolegous protein(novel)
XP_008601878.1	BBA_08559	93.7	0.66	1.19	6dmmC	Crystal structure of the G23A mutant (antimicrobial protein)	0.7	1.84	d1m3dk2	C-type lectin-like	0.7	1.83	1t60H00	Noncollagenous (NC1) domain of collagen IV(Collagen IV, non-collagenous)
XP_008601941.1	BBA_08622	91.9 (D1)	nonhomolegous protein(novel)
		84 (D2)	0.51	2.83	4xlgB	Hydrolase	0.57	3.1	d3lomb_	Terpenoid synthases	0.63	2.52	3tl8B00	Monooxygenase(Effector protein HopAB, BAK1-interacting domain)
							0.57	3.14	d6tsia1	Cytochrome c
							0.57	2.64	d1ikqa3	Toxins' membrane translocation domains(Exotoxin A, middle domain)
XP_008601942.1	BBA_08623	96.1	0.8	2.41	4pspA	Crystal Structure of GH29 family alpha-L-fucosidase(Hydrolase)	0.75	2.24	d3hzbd_	gamma-Crystallin-like	0.8	2.2	4pspA03	Gamma-B Crystallin; domain 1(Crystallins)
XP_008601992.1	BBA_08673	90.3	0.71	1.66	1dl0A	THE INSECTICIDAL NEUROTOXIN J-ATRACOTOXIN-HV1C	0.71	1.66	d1dl0a_	Knottins (small inhibitors, toxins, lectins)(spider toxin-like)	0.71	1.66	1d1dl0a	Omega-AgatoxinV
XP_008602095.1	BBA_08776	90.8	0.8	1.92	7bgfB	Crystal structure of the N-terminal dimeric coiled coil(DNA binding protein)	0.84	0.89	d6aboa2	Parallel coiled-coil(XRCC4, C-terminal oligomerization domain)	0.8	1.32	3k5bA01	Single alpha-helices involved in coiled-coils or other helix-helix interfaces(F1F0 ATP synthase subunit B, membrane domain)
											0.76	1.73	5njhE01	Methane Monooxygenase Hydroxylase; Chain G, domain 1
XP_008602170.1	BBA_08851	95.4					0.5	3.93	d6ifka4	Four-helical up-and-down bundle(Helical bundle domains from Csm1/Cmr1-like)	0.5	3.87	3zc4F01	Four Helix Bundle (Hemerythrin (Met), subunit A)
XP_008602262.1	BBA_08943	85.4	nonhomolegous protein(novel)
XP_008602289.1	BBA_08970	97.1	0.72	1.87	2d5hB	Crystal Structure of Recombinant Soybean Proglycinin A3B4 subunit(plant protein)	0.72	1.87	d2d5hb2	Double-stranded beta-helix(RmlC-like cupins)	0.72	1.87	2d5hB02	Jelly Rolls
							0.71	2.02	d5z88a1	Viral protein domain
XP_008602297.1	BBA_08978	98	0.59	3.25	4fd9B	Crystal structure of the third beta-gamma-crystallin domain(structural protein)	0.59	3.25	d4fd9b_	gamma-Crystallin-like	0.59	3.06	4psrA03	Gamma-B Crystallin; domain 1(Crystallins)
XP_008602299.1	BBA_08980	80.1	nonhomolegous protein(novel)
XP_008602389.1	BBA_09070	76	0.67	1.98	2k6aA	Solution structure of EAS D15 truncation mutant(structural protein)	0.57	2.59	d2pl7a_	Hydrophobin II, HfbII	0.64	2.15	2lfnA00	hfbii hydrophobin(Hydrophobin)
XP_008602409.1	BBA_09090	80.2	nonhomolegous protein(novel)
XP_008602491.1	BBA_09172	82.6	nonhomolegous protein(novel)
XP_008602549.1	BBA_09230	92.1	0.96	0.26	3a69A	Atomic model of the bacterial flagellar hook(motor protein)	0.92	0.46	d1unyb_	Parallel coiled-coil(Leucine zipper domain)	0.95	0.33	3a8pA02	Helix Hairpins
											0.95	0.34	3ojaB03	Single alpha-helices involved in coiled-coils or other helix-helix interfaces
XP_008602550.1	BBA_09231	90.6	0.53	3.52	2a5dB	ADP-ribosyltransferase	0.52	3.01	d2a5db1	ADP-ribosylation
XP_008602590.1	BBA_09271	92.3	nonhomolegous protein(novel)
XP_008602599.1	BBA_09280	95.5	0.55	2.44	2y21B	HAMP-mediated signaling (membrane protein)	0.55	2.44	d2y0qb_	HAMP domain-like	0.55	2.44	2y21B00	Helicase, Ruva Protein; domain 3(HAMP domain in histidine kinase)
XP_008602613.1	BBA_09294	72.3									0.69	2.38	4ojeH03	Immunoglobulin-like (Cell-cell fusogen EFF/AFF, domain 3)
XP_008602622.1	BBA_09303	89.2	0.63	1.27	1fjnA	MEDITERRANEAN MUSSEL DEFENSIN MGD-1	0.63	1.27	d1fjna_	Knottins (small inhibitors, toxins, lectins)(Scorpion toxin-like)	0.59	1.29	3psmB00	Defensin A-like (Knottin, scorpion toxin-like)
XP_008602682.1	BBA_09363	93.8	0.76	1.97	1kp6A	KILLER TOXIN KP6 ALPHA-SUBUNIT	0.76	1.97	d1kp6a	Ferredoxin-like (Killer toxin KP6 alpha-subunit)	0.67	2.05	4gvbB00	Alpha-Beta Plaits( Killer toxin KP6 alpha-subunit)
XP_008602690.1	BBA_09371	93.2	0.6	3.54	7zluA	Catalytic domain of UDP glucosyltransferase	0.57	3.39	d3v8za_	Nucleotide-diphospho-sugar transferases	0.57	3.39	3v8zA00	Spore Coat Polysaccharide Biosynthesis Protein SpsA; Chain A
XP_008602717.1	BBA_09398	78.9	nonhomolegous protein(novel)
XP_008602721.1	BBA_09402	91.6	nonhomolegous protein(novel)
XP_008602737.1	BBA_09418	77.2	nonhomolegous protein(novel)
XP_008602741.1	BBA_09422	95.9	0.82	2.35	2z2oD	apo virginiamycin B lyase	0.79	2.66	d4aowb_	7-bladed beta-propeller(WD40 repeat-like)	0.82	2.35	2z2oD00	Methylamine Dehydrogenase; Chain H(YVTN repeat-like/Quinoprotein amine dehydrogenase)
XP_008602785.1	BBA_09466	93.7	0.71	2.1	4z6yF	TBC1D7-TSC1 complex( HYDROLASE INHIBITOR)	0.56	1.7	d1bh8a_	Histone-fold	0.57	1.85	4a1cI02	Single alpha-helices involved in coiled-coils or other helix-helix interfaces
XP_008602803.1	BBA_09484	94.4	0.5	3.32	2v75A	N-terminal domain of Nab2	0.51	3.64	d2eh9a_	DNA/RNA-binding 3-helical bundle(ARID-like)	0.53	3.48	5c0yB02	DNA polymerase; domain 1(HRDC domain)
XP_008602873.1	BBA_09554	71.8	0.54	2.48	2k6aA	EAS D15 truncation mutant	0.46	2.45	d3h43d2	OB-fold(Proteasome regulatory subunits PAN/Rpt, OB-fold domain)	0.46	2.77	3v8lA03	SH3 type barrels.
XP_008602888.1	BBA_09569	84.9	0.5	3.96	4txpC	LIP5 N-terminal domain( PROTEIN TRANSPORT)	0.47	4.51	d6rsqb1	N-terminal domain of adenylylcyclase associated protein, CAP	0.5	3.96	4txpC00	Serine Threonine Protein Phosphatase 5, Tetratricopeptide repeat(Vacuolar protein sorting-associated protein vta1)
XP_008602914.1	BBA_09595	87.4 (D1)	nonhomolegous protein(novel)
		93.8 (D2)	nonhomolegous protein(novel)
XP_008602938.1	BBA_09619	89.6	0.76	2.1	6inrA	phytoplasmal effector	0.68	2.58	d1cxzb_	Long alpha-hairpin(HR1 repeat)	0.71	1.97	4abmB00	Helix Hairpins(ESAT-6-like)
							0.68	2.2	d2gtsa1	Ferritin-like(HP0062-like)	0.71	2.14	3n27A00	Helix Hairpins(YojJ-like)
XP_008602967.1	BBA_09648	91.7	0.53	3.12	6ivhA	N-terminal domain of ScpA	0.53	2.45	d1lota3	Serum albumin-like	0.53	3.52	3iqcB00	Four Helix Bundle (Hemerythrin (Met), subunit A)(Flagellar protein FliS)
							0.53	3.52	d3iqcb_	Four-helical up-and-down bundle(Flagellar export chaperone FliS)
XP_008603009.1	BBA_09690	83	nonhomolegous protein(novel)
XP_008603010.1	BBA_09691	80.9	nonhomolegous protein(novel)
XP_008603047.1	BBA_09728	93.9	0.64	1.85	2lqxA	trypsin inhibitor BWI-2c	0.6	1.52	d4wrca1	Parallel coiled-coil(Triple coiled coil domain of C-type lectins)	0.64	1.85	2lqxA00	Single alpha-helices involved in coiled-coils or other helix-helix interfaces
			0.61	1.76	6ux5A	acrorhagin I	0.58	1.91	d1viba_	Toxic hairpin(Neurotoxin B-IV)	0.62	1.47	4pmiC00	Helix Hairpins
XP_008603085.1	BBA_09766	86.2	pdb foldseek 1wkt-assembly1_A WILLIOPSIS MRAKII KILLER TOXIN, NMR SOLUTION STRUCTURE Cyberlindnera mrakii 0.38 10.1 0.550 scope (gamma-Crystallin-like gamma-Crystallin-like 2.10 0.57)
XP_008603136.1	BBA_09817	76.9	nonhomolegous protein(novel)
XP_008603137.1	BBA_09818	91.7	0.61	1.79	7sq4A	Designed trefoil knot protein, variant 2 ( DE NOVO PROTEIN)	0.56	1.64	d2d7cd_	Parallel coiled-coil( Eferin C-derminal domain-like)	0.65	1.16	2p90C02	Helix Hairpins
							0.56	2.2	d1a92c_	Antiparallel coiled-coil(Oligomerization domain of hepatitis delta antigen)
XP_008603191.1	BBA_09872	73.8	0.56	3.06	3n7rD	ectodomain complex of the CGRP receptor, a Class-B GPCR, reveals the site of drug antagonism	0.5	3.01	d1y01a_	Spectrin repeat-like( Alpha-hemoglobin stabilizing protein AHSP)	0.56	3.06	3n7rD00	DNA polymerase; domain 1(Receptor activity modifying family)
							0.5	2.66	d2bzbb2	ROP-like(BAS1536-like)
XP_008603203.1	BBA_09884	91.1	0.7	1.99	1uoyA	bubble protein	0.7	1.99	d1uoya_	Knottins (small inhibitors, toxins, lectins)(Bubble protein)	0.65	2.23	1uoyA01	Archaeosine Trna-guanine Transglycosylase; Chain: A, domain 4
XP_008603230.1	BBA_09911	92.8	0.73	2.9	6hosB	KpFlo2 adhesin domain in complex	0.73	2.9	d6hosb_	Anthrax protective antigen N-terminal-like(PA14-like)	0.73	2.9	6hosB00	Jelly Rolls
XP_008603241.1	BBA_09922	85.4	nonhomolegous protein(novel)
XP_008603306.1	BBA_09987	81.2	nonhomolegous protein(novel)
XP_008603307.1	BBA_09988	72.3	0.51				0.51	3.8	d2a5db1	ADP-ribosylation
XP_008603312.1	BBA_09993	90.8	gamma-Crystallin-like 2.74 0.60 (scope) last domain
XP_008603371.1	BBA_10052	80.6	0.61	1.79	5gjeC	LRP6 ectodomain complexed with Dkk1	0.48	1.68	d1mb6a_	Knottins (small inhibitors, toxins, lectins)(omega toxin-like)	0.61	1.79	3s2kC00	Lipase, subunit A
XP_008603377.1	BBA_10058	95.1 (D1)	0.52	2.73	6oleL	Human ribosome nascent chain complex (CDH1-RNC	0.51	2.58	d1e8oa_	Signal recognition particle alu RNA binding heterodimer, SRP9/14	0.51	2.58	1e8oA00	ignal recognition particle alu RNA binding heterodimer, srp9/1
			0.51	2.58	4ue5E	signal recognition particle	0.51	2.78	d3u5ik_	Ribosome and ribosomal fragments
		87.2 (D2)	nonhomolegous protein(novel)
XP_008603397.1	BBA_10078	94.9	0.61	2.34	4joxA	cry34Ab1 protein	0.58	2.92	d1m1sa1	Immunoglobulin-like beta-sandwich(PapD-like)	0.57	2.89	1rowB00	Immunoglobulin-like(Immunoglobulins)
XP_008603459.1	BBA_10140	94.8	0.51	2.62	7jzxJ	CRISPR-Cas surveillance complex	0.48	3.32	d2hs4a4	PurM C-terminal domain-like	0.48	3.29	4lqfA00	Mannose-Binding Protein A; Chain A
XP_008603460.1	BBA_10141	92.6	0.69	2.33	1ltsA	Heat labile enterotoxin	0.61	3.01	d2a5db1	ADP-ribosylation	0.61	2.91	5h6lB00	Heat-Labile Enterotoxin; Chain A(Heat-Labile Enterotoxin, subunit A)
XP_008603481.1	BBA_10162	75.6	0.69	0.93	5epmC	Ceratotoxin variant in complex with specific antibody Fab fragment	0.67	1.04	d2mqfa1	Knottins (small inhibitors, toxins, lectins)(omega toxin-like)	0.66	1.67	1h59B00	Omega-AgatoxinV
XP_008603482.1	BBA_10163	95.4	nonhomolegous protein(novel)
		90.8	0.55	2.86	5z6eA	beta gamma-crystallin domain of Abundant Perithecial Protein (APP)	0.55	2.84	d6myhd1	gamma-Crystallin-like	0.56	2.5	4psrA03	Gamma-B Crystallin; domain 1(Crystallins)
		94.4	0.57	2.91	5z6eA	beta gamma-crystallin domain of Abundant Perithecial Protein (APP)	0.56	2.73	d6myhd1	gamma-Crystallin-like	0.57	2.52	4ni3A03	Gamma-B Crystallin; domain 1(Crystallins)
XP_008603500.1	BBA_10181	82.8	nonhomolegous protein(novel)
XP_008603581.1	BBA_10262	75.5	0.5	3.2	4pkmA	crystal protein Cry51Aa1 (cry toxin)
XP_008603133.1	BBA_09814	71.6	0.57	2.1	5zj4C	ADP-ribosyltransferase
XP_008603546.1	BBA_10227	77.8	0.65	2.17	6ls1B	Ribonuclease( RNA BINDING PROTEIN)	0.65	2.17	d6ls1b_	Microbial ribonucleases	0.65	2.29	3whoB00	Nuclear Transport Factor 2; Chain: A,(Microbial ribonucleases)
XP_008603580.1	BBA_10261	87.8	nonhomolegous protein(novel)
XP_008603616.1	BBA_10297	95.6	0.66	3.75	5m0kB	endo-1,4-beta-xylanase	0.66	4.1	d7k4wa_	TIM beta/alpha-barrel((Trans)glycosidases)	0.66	3.75	5m0kB00	TIM Barrel(Glycosidases)
XP_008602939.1	BBA_09620	90.1	0.53	2.9	5zj4C	ADP-ribosyltransferase	0.61	3.01	d2a5db1	ADP-ribosylation
XP_008603647.1	BBA_10328	79.4 (D1)	0.71	2	7vnyY	Rba sphaeroides WT RC-LH1 monomer	0.63	1.78	d1f02t1	ranslocated intimin receptor (tir) intimin-binding domain	0.68	2.04	3gwcD03	Helix Hairpins
							0.59	2.67	d2bbjd2	Transmembrane helix hairpin(Magnesium transport protein CorA, transmembrane region)
		87.6 (D2)	0.93	0.36	4c1aB	ZfL2-1 ORF1 protein	0.92	0.39	d1ce0c_	Parallel coiled-coil(Leucine zipper domain)	0.9	0.4	3a2aA00	Single alpha-helices involved in coiled-coils or other helix-helix interfaces
			0.92	0.31	1jekB	Visna TM CORE STRUCTURE
XP_008602663.1	BBA_09344	73.4	0.5	2.9	4pkmA	crystal protein Cry51Aa1 (cry toxin)
XP_008603661.1	BBA_10342	72.2	0.67	3.11	2pl6G	hydrophobin HFBII	0.67	3.11	d2pl6g	Hydrophobin II, HfbII	0.66	3	2pl6B00	hfbii hydrophobin
XP_008602630.1	BBA_09311	85.2	nonhomolegous protein(novel)
XP_008599526.1	BBA_06207	84.5	0.51	2.35	4pkmA	crystal protein Cry51Aa1 (cry toxin)
XP_008601146.1	BBA_07827	92.7	0.71	2.2	1ltsA	Heat labile enterotoxin	0.71	2.6	d2a5db1	ADP-ribosylation
XP_008601847.1	BBA_08528	72	0.59	2.1	1uoyA	Bubble protein	0.58	2.1	d1uoya_	Knottins (small inhibitors, toxins, lectins) (Bubble protein)	0.52	2.5	1uoyA00	Archaeosine Trna-guanine Transglycosylase; Chain: A, domain 4 (PUA domain)
XP_008603316.1	BBA_09997	85.2	0.52	2.9	6fbmA	an insecticidal protein GNIP1Aa, a member of an MACPF and beta-tripod families
